# Supplementary material for: An inter-laboratory comparison of an NLRP3 inflammasome activation assay and dendritic cell maturation assay using a nanostructured lipid carrier and a polymeric nanomedicine, as exemplars
Source: Drug Deliv Transl Res. 2022 Jul 15;12(9):2225–42. doi: 10.1007/s13346-022-01206-6 (PMC9360168; doi:10.1007/s13346-022-01206-6)
Supplement: Supplementary file 3 — Supplementary file3 (XLSX 18 KB) [file 13346_2022_1206_MOESM3_ESM.xlsx]

## Sheet: viability
	exp 1 (mean, SD, N)			exp 2 (mean, SD, N)			exp 3 (mean, SD, N)
nigericin (µg/ml)
0	1.1353	0.0473634	3	0.90345	0.10837	3	1.40705	0.0947931	3
0.625	0.438333	0.00769567	3	0.19475	0.0089822	3	0.195517	0.019745	3
1.25	0.1817	0.0130782	3	0.0490833	0.00138684	3	0.0526167	0.00430155	3
LipImage (µg/ml)
0	1.20342	0.0144195	3	0.908117	0.00733848	3	2.09873	0.0683582	3
2	1.09495	0.035748	3	0.836417	0.0423851	3	1.99173	0.211635	3
4	1.05387	0.118389	3	0.786233	0.0511192	3	1.89715	0.249837	3
8	0.970717	0.159663	3	0.813767	0.158175	3	1.91015	0.255913	3
16	0.985633	0.150538	3	0.816417	0.153603	3	1.78075	0.257987	3
32	0.967333	0.159285	3	0.805383	0.0785005	3	1.57155	0.122474	3
64	0.964567	0.0803683	3	0.742017	0.0604616	3	1.4093	0.114188	3
128	0.909867	0.0379244	3	0.714317	0.00840972	3	1.33832	0.0480905	3
PACA (µg/ml)
0	1.1122	0.116601	3	0.927967	0.0923543	3	1.38237	0.0486	3
2	1.12525	0.191012	3	0.922483	0.162423	3	1.29932	0.155328	3
4	1.1248	0.159653	3	0.828967	0.0358224	3	1.18227	0.13448	3
8	0.8009	0.0578527	3	0.630417	0.12019	3	0.9754	0.144695	3
16	0.08455	0.00919946	3	0.0845333	0.00465761	3	0.124667	0.02847	3
32	0.0633833	0.00457202	3	0.0581167	0.00332916	3	0.0916167	0.0103582	3
64	0.0277833	0.00794628	3	0.0289167	0.0110961	3	0.0368333	0.00517333	3
128	0.0339667	0.00250067	3	0.0376333	0.00238607	3	0.0396	0.00678012	3
PACA-CBZ (µg/ml)
0	1.23845	0.134013	3	1.09323	0.0786762	3	1.53247	0.135527	3
2	1.25292	0.089866	3	0.984233	0.0817608	3	1.2635	0.173212	3
4	1.33982	0.116464	3	1.01037	0.0373022	3	1.30352	0.246426	3
8	1.1289	0.219984	3	0.902133	0.0436276	3	1.24418	0.166317	3
16	0.565333	0.111858	3	0.279417	0.0433165	3	0.59965	0.0538125	3
32	0.119017	0.0162771	3	0.0883833	0.0098764	3	0.1098	0.0256538	3
64	0.0262167	0.00267644	3	0.0224667	0.00678405	3	0.0245667	0.0081525	3
128	0.0160667	0.00353883	3	0.0165667	0.00110151	3	0.0182333	0.0078373	3

## Sheet: IL-1beta
	exp 1 (mean, SD, N)			exp 2 (mean, SD, N)			exp 3 (mean, SD, N)
nigericin (µg/ml)
0	52.8585	15.4275	4	159.66	24.8197	4	76.8685	29.8888	4
0.625	556.335	166.258	4	818.227	45.9653	4	790.864	22.6523	4
1.25	2606.86	235.931	4	3364.92	306.473	4	3581.94	128.553	4
LipImage (µg/ml)
0	82.398	30.6918	4	174.698	5.91723	4	77.335	28.3316	4
2	87.972	10.9608	4	192.894	38.4732	4	81.9365	11.4515	4
4	110.593	17.4215	4	204.994	21.0309	4	76.687	15.75	4
8	110.795	11.6285	4	214.308	29.0337	4	96.458	9.01392	4
16	123.859	27.3929	4	275.939	32.6892	4	128.459	9.92148	4
32	141.821	12.3302	4	258.55	18.2661	4	143.654	12.2621	4
64	147.136	50.1626	4	245.332	24.1412	4	140.307	44.023	4
128	101.561	25.6268	4	274.909	33.5293	4	117.953	15.1868	4
PACA (µg/ml)
0	79.428	17.426	4	151.683	37.1632	4	88.1125	21.8529	4
2	41.289	2.663	4	81.7075	17.5733	4	52.9885	8.15546	4
4	27.5205	5.18897	4	55.094	18.5691	4	40.9755	6.79976	4
8	38.4515	10.5584	4	70.226	10.902	4	44.7235	6.46184	4
16	47.3535	4.06148	4	89.661	7.18534	4	78.6365	8.93762	4
32	31.882	3.19316	4	57.9945	11.5051	4	62.1625	7.34017	4
64	30.6525	2.97063	4	59.035	7.76438	4	59.391	7.26569	4
128	22.6695	3.5472	4	48.9935	7.66072	4	53.0195	4.13516	4
PACA-CBZ (µg/ml)
0	82.875	31.9084	4	182.714	36.0541	4	66.726	9.4973	4
2	49.2745	16.2587	4	96.29	11.3449	4	49.6215	10.8734	4
4	33.853	6.5668	4	88.488	14.6912	4	60.089	15.2945	4
8	36.216	13.6658	4	67.618	7.31621	4	42.6485	5.24906	4
16	38.161	6.22747	4	82.342	11.641	4	52.7245	9.36558	4
32	35.5725	3.23718	4	71.2325	13.4948	4	64.743	7.53061	4
64	35.326	7.95441	4	60.2935	7.80922	4	56.522	5.76865	4
128	28.9105	3.96896	4	54.3265	5.77777	4	46.905	3.91502	4
