# Supplementary material for: An inter-laboratory comparison of an NLRP3 inflammasome activation assay and dendritic cell maturation assay using a nanostructured lipid carrier and a polymeric nanomedicine, as exemplars
Source: Drug Deliv Transl Res. 2022 Jul 15;12(9):2225–42. doi: 10.1007/s13346-022-01206-6 (PMC9360168; doi:10.1007/s13346-022-01206-6)
Supplement: Supplementary file 4 — Supplementary file4 (XLSX 14 KB) [file 13346_2022_1206_MOESM4_ESM.xlsx]

## Sheet: viability
	mean	SD	N
LipImage (µg/ml)
0	1.78	0.54	3
2	1.95	0.16	3
4	1.82	0.19	3
8	1.95	0.28	3
16	1.57	0.14	3
32	1.89	0.36	3
64	1.71	0.42	3
128	2.25	0.4	3
PACA (µg/ml)
0	2.04	0.45	3
2	2.09	0.47	3
4	2.36	0.16	3
8	1.61	0.4	3
16	0.39	0.12	3
32	0.32	0.02	3
64	0.31	0	3
128	0.35	0.01	3
PACA-CBZ (µg/ml)
0	1.36	0.55	3
2	1.15	0.31	3
4	1.06	0.49	3
8	1.32	0.36	3
16	1.06	0.64	3
32	0.6	0.37	3
64	0.39	0.11	3
128	0.34	0.01	3

## Sheet: IL-1beta
	mean	SD	N
LipImage (µg/ml)
0	51	4.3	4
2	48.3	2.2	4
4	57.8	4.3	4
8	54.8	3	4
16	50	3.4	4
32	50.8	1.7	4
64	46.5	2.6	4
128	45.5	2.5	4
PACA (µg/ml)
0	55.5	7.4	4
2	44.3	4.3	4
4	49	3.8	4
8	47.8	2.6	4
16	47.3	1.5	4
32	49.5	5.4	4
64	46	2.4	4
128	44	1.6	4
PACA-CBZ (µg/ml)
0	45.8	3.4	4
2	45.8	3.8	4
4	48.5	1.9	4
8	44	1.4	4
16	44.5	1.3	4
32	45.3	2.9	4
64	56.3	9.1	4
128	32.5	21.1	4
