# Supplementary material for: An inter-laboratory comparison of an NLRP3 inflammasome activation assay and dendritic cell maturation assay using a nanostructured lipid carrier and a polymeric nanomedicine, as exemplars
Source: Drug Deliv Transl Res. 2022 Jul 15;12(9):2225–42. doi: 10.1007/s13346-022-01206-6 (PMC9360168; doi:10.1007/s13346-022-01206-6)
Supplement: Supplementary file 5 — Supplementary file5 (XLSX 28 KB) [file 13346_2022_1206_MOESM5_ESM.xlsx]

## Sheet: viability
	donor 1 (mean, SD, N)			donor 2 (mean, SD, N)			donor 3 (mean, SD, N)
PBS	2.532	0.270135	3	8.646	0.081296	3	4.717	0.204663	3
LPS	2.66967	0.049085	3	8.31733	0.236441	3	5.70467	0.244533	3
R848	3.04733	0.150467	3	7.55633	0.378853	3	6.44833	0.126259	3
LipImage (µg/ml)
2	2.40833	0.242916	3	8.90233	0.273615	3	4.928	0.435714	3
4	2.159	0.10224	3	8.90567	0.109911	3	4.52367	0.179845	3
8	2.36333	0.032332	3	8.747	0.251935	3	4.94767	0.365678	3
16	2.351	0.064467	3	8.54633	0.523245	3	4.54833	0.281098	3
32	2.43767	0.241024	3	8.625	0.507657	3	4.269	0.172809	3
64	2.235	0.177755	3	7.722	0.303985	3	4.13367	0.57003	3
128	2.02567	0.235861	3	6.29867	0.792286	3	3.844	0.334552	3
PACA (µg/ml)
2	2.24067	0.116629	3	8.54533	0.648153	3	4.508	0.371311	3
4	2.20867	0.152513	3	8.447	0.579824	3	4.699	0.327413	3
8	2.73767	0.318403	3	8.786	0.615993	3	4.935	0.292732	3
16	2.528	0.248155	3	8.86167	0.511637	3	5.16333	0.350763	3
32	1.909	0.075439	3	7.598	1.22584	3	5.19333	0.461153	3
64	1.11733	0.170474	3	5.27767	0.883201	3	3.268	0.692347	3
128	0.990667	0.007506	3	1.45533	0.339008	3	1.24133	0.138926	3
PACA-CBZ (µg/ml)
2	2.13933	0.098434	3	8.594	0.182748	3	3.85233	0.125508	3
4	2.29	0.254564	3	8.95633	0.214572	3	4.15533	0.104639	3
8	2.25867	0.050895	3	8.54433	0.466907	3	4.43167	0.162973	3
16	2.31333	0.136826	3	8.361	0.648107	3	4.41367	0.243886	3
32	2.19933	0.032192	3	7.91167	0.124981	3	4.49433	0.3455	3
64	1.81333	0.218747	3	5.97933	0.528183	3	3.78933	0.508883	3
128	0.977667	0.010017	3	2.59067	0.53083	3	1.92367	0.1885	3

## Sheet: LiDe
	donor 1	donor 2	donor 3
PBS	196	220.5	200.5
LPS	266	333	261
R848	262	310	249
LipImage (µg/ml)
4	242	370	191
8	234	367	200
16	229	350	198
32	240	329	205
64	222	321	187
128	221	317	194
PACA (µg/ml)
4	219	254	207
8	216	254	211
16	246	265	204
32	306	519	345
64	528	477	376
128	531	440	333
PACA-CBZ (µg/ml)
4	203	246	208
8	205	257	199
16	225	269	199
32	274	257	242
64	531	628	679
128	293	294	473

## Sheet: FSC
	donor 1	donor 2	donor 3
PBS	68288	56800	57216
LPS	62848	75136	59968
R848	58688	72384	57472
LipImage (µg/ml)
4	61824	62976	58432
8	60160	61120	58560
16	59072	58880	59072
32	55488	56448	58560
64	54464	58688	56064
128	57280	62336	56448
PACA (µg/ml)
4	68416	57792	54784
8	68800	59456	56512
16	61312	62080	50944
32	66688	42368	40128
64	44352	45312	38848
128	43072	45312	40448
PACA-CBZ (µg/ml)
4	67200	57024	61312
8	65472	61312	59648
16	65792	64768	57664
32	62336	55680	54848
64	45312	46976	50496
128	45824	47744	48512

## Sheet: SSC
	donor 1	donor 2	donor 3
PBS	68736	98208	51840
LPS	86144	103168	56256
R848	87936	107072	65920
LipImage (µg/ml)
4	75776	112448	54656
8	75648	110208	59520
16	75136	104896	57408
32	84480	103552	64896
64	77824	109056	56192
128	82048	101888	60416
PACA (µg/ml)
4	73536	105664	54464
8	72320	95104	52288
16	72576	84544	49728
32	83200	78528	53184
64	76800	80448	52480
128	87424	73920	56064
PACA-CBZ (µg/ml)
4	68352	103744	53632
8	76288	94016	50048
16	74176	90432	51072
32	71232	69952	53888
64	74304	85120	66560
128	77824	90944	67584

## Sheet: CD80
	donor 1	donor 2	donor 3
PBS	773	1150.5	551
LPS	4356	6216	4442
R848	3309	4516	3254
LipImage (µg/ml)
4	805	1446	499
8	783	1298	625
16	768	1262	541
32	961	1353	630
64	768	1280	481
128	802	917	507
PACA (µg/ml)
4	1129	1689	1120
8	999	1387	776
16	639	802	413
32	796	742	463
64	444	657	668
128	528	639	681
PACA-CBZ (µg/ml)
4	997	1602	814
8	1056	1217	505
16	860	1065	590
32	691	460	559
64	489	637	687
128	128	235	205

## Sheet: CD83
	donor 1	donor 2	donor 3
PBS	236	216.5	206.5
LPS	1930	1836	1771
R848	1499	1634	1312
LipImage (µg/ml)
4	274	421	201
8	266	426	204
16	260	414	209
32	262	378	206
64	237	370	191
128	234	434	189
PACA (µg/ml)
4	246	266	202
8	242	249	225
16	313	317	295
32	332	599	355
64	363	611	473
128	353	530	384
PACA-CBZ (µg/ml)
4	251	242	227
8	234	260	232
16	260	304	241
32	301	373	288
64	400	657	637
128	263	351	491

## Sheet: CD86
	donor 1	donor 2	donor 3
PBS	125.5	114	81.45
LPS	2754	4320	3027
R848	2444	3130	1985
LipImage (µg/ml)
4	166	281	91.4
8	163	272	106
16	156	245	101
32	165	222	98
64	147	202	94.5
128	152	221	98.5
PACA (µg/ml)
4	147	175	100
8	201	248	156
16	425	462	221
32	1120	805	492
64	309	732	481
128	260	516	406
PACA-CBZ (µg/ml)
4	144	150	116
8	236	334	191
16	351	599	262
32	573	356	438
64	368	681	608
128	163	173	454

## Sheet: CD14
	donor 1	donor 2	donor 3
PBS	131.5	123	117
LPS	64.8	108	41.2
R848	82	102	48.9
LipImage (µg/ml)
4	138	189	101
8	143	186	102
16	147	190	107
32	148	188	101
64	154	190	115
128	177	218	119
PACA (µg/ml)
4	131	132	105
8	129	133	115
16	162	156	126
32	146	292	160
64	173	276	217
128	197	250	151
PACA-CBZ (µg/ml)
4	122	129	106
8	125	134	109
16	136	149	106
32	146	172	122
64	227	307	278
128	82.5	93.2	89.6

## Sheet: DC-SIGN
	donor 1	donor 2	donor 3
PBS	1018.5	848.5	1373.5
LPS	635	736	870
R848	770	809	1030
LipImage (µg/ml)
4	1042	975	1139
8	1042	983	1083
16	1194	1129	1217
32	1524	1248	1559
64	1594	1491	1723
128	2018	3402	2193
PACA (µg/ml)
4	1151	1104	1368
8	1077	1155	1204
16	969	1204	1495
32	644	1019	1559
64	553	780	1181
128	535	655	679
PACA-CBZ (µg/ml)
4	1200	1117	1161
8	932	1039	909
16	1065	1089	1283
32	787	986	1120
64	627	742	1033
128	240	262	555

## Sheet: PD-L1
	donor 1	donor 2	donor 3
PBS	548.5	283	1904
LPS	7699	11711	12870
R848	5593	7182	8391
LipImage (µg/ml)
4	606	394	2024
8	706	443	2770
16	794	519	2364
32	1217	696	2306
64	1171	959	2319
128	1718	1474	2848
PACA (µg/ml)
4	431	345	1450
8	469	473	1761
16	951	894	2175
32	1341	994	1151
64	877	932	1330
128	902	1068	2139
PACA-CBZ (µg/ml)
4	481	286	1470
8	462	580	1867
16	575	820	2081
32	1080	763	1680
64	899	863	1316
128	296	373	403

[truncated: 2 more sheets: CD40, HLA-DR]
