# Supplementary material for: An inter-laboratory comparison of an NLRP3 inflammasome activation assay and dendritic cell maturation assay using a nanostructured lipid carrier and a polymeric nanomedicine, as exemplars
Source: Drug Deliv Transl Res. 2022 Jul 15;12(9):2225–42. doi: 10.1007/s13346-022-01206-6 (PMC9360168; doi:10.1007/s13346-022-01206-6)
Supplement: Supplementary file 6 — Supplementary file6 (XLSX 30 KB) [file 13346_2022_1206_MOESM6_ESM.xlsx]

## Sheet: viability
	donor 1 (mean, SD, N)			donor 2 (mean, SD, N)			donor 3 (mean, SD, N)
PBS	2.532	0.270135	3	8.646	0.081296	3	4.717	0.204663	3
LPS	2.66967	0.049085	3	8.31733	0.236441	3	5.70467	0.244533	3
R848	3.04733	0.150467	3	7.55633	0.378853	3	6.44833	0.126259	3
LipImage (µg/ml)
2	2.40833	0.242916	3	8.90233	0.273615	3	4.928	0.435714	3
4	2.159	0.10224	3	8.90567	0.109911	3	4.52367	0.179845	3
8	2.36333	0.032332	3	8.747	0.251935	3	4.94767	0.365678	3
16	2.351	0.064467	3	8.54633	0.523245	3	4.54833	0.281098	3
32	2.43767	0.241024	3	8.625	0.507657	3	4.269	0.172809	3
64	2.235	0.177755	3	7.722	0.303985	3	4.13367	0.57003	3
128	2.02567	0.235861	3	6.29867	0.792286	3	3.844	0.334552	3
PACA (µg/ml)
2	2.24067	0.116629	3	8.54533	0.648153	3	4.508	0.371311	3
4	2.20867	0.152513	3	8.447	0.579824	3	4.699	0.327413	3
8	2.73767	0.318403	3	8.786	0.615993	3	4.935	0.292732	3
16	2.528	0.248155	3	8.86167	0.511637	3	5.16333	0.350763	3
32	1.909	0.075439	3	7.598	1.22584	3	5.19333	0.461153	3
64	1.11733	0.170474	3	5.27767	0.883201	3	3.268	0.692347	3
128	0.990667	0.007506	3	1.45533	0.339008	3	1.24133	0.138926	3
PACA-CBZ (µg/ml)
2	2.13933	0.098434	3	8.594	0.182748	3	3.85233	0.125508	3
4	2.29	0.254564	3	8.95633	0.214572	3	4.15533	0.104639	3
8	2.25867	0.050895	3	8.54433	0.466907	3	4.43167	0.162973	3
16	2.31333	0.136826	3	8.361	0.648107	3	4.41367	0.243886	3
32	2.19933	0.032192	3	7.91167	0.124981	3	4.49433	0.3455	3
64	1.81333	0.218747	3	5.97933	0.528183	3	3.78933	0.508883	3
128	0.977667	0.010017	3	2.59067	0.53083	3	1.92367	0.1885	3

## Sheet: LiDe
	donor 1	donor 2	donor 3
PBS	20.3	17.94	23.25
LPS	23.05	17.84	18.1
R848	24.28	17.17	29.85
LipImage (µg/ml)
2	22.47	19.56	29.05
4	22.94	19.5	27.39
8	26.4	22.67	26.32
16	33.78	29.3	33.15
32	45.23	38.54	41.75
64	70.7	55.73	55.3
128	104.23	94.9	82.3
PACA (µg/ml)
2	16.69	13.31	16.78
4	16.19	13.22	16.88
8	16.36	11.95	17.73
16	174.43	16.91	118.27
32	207.77	189.33	110.19
64	189.24	188.41	110.16
128	183.17	176.27	134.51
PACA-CBZ (µg/ml)
2	16.41	13.84	21.41
4	16.78	13.78	26.74
8	15.16	12.58	20.29
16	24.09	11.5	16.32
32	177.44	150.31	104.89
64	179.25	189.4	138.08
128	169.39	184.99	110.95

## Sheet: FSC
	donor 1	donor 2	donor 3
PBS	63.28	60.26	71.51
LPS	66.25	75.42	66.31
R848	58.13	62.15	54.79
LipImage (µg/ml)
2	65.85	62.09	71.28
4	63.16	62.14	66.62
8	57.98	60.78	61.91
16	57.11	60.42	61
32	60.32	61.03	67
64	60.92	60.43	69.62
128	55.59	53.1	59.61
PACA (µg/ml)
2	57.24	56.58	58.92
4	54.07	56.03	59.17
8	54.71	55.04	63.08
16	39.12	47.95	39.2
32	41	43.25	38.35
64	41.05	44.5	39.32
128	41.13	43.08	40.01
PACA-CBZ (µg/ml)
2	60.97	56.56	63.92
4	63.12	58.19	69.51
8	59.79	55.51	64.86
16	50.64	52.02	55.78
32	42.14	45.13	40.21
64	42.27	43.97	41.59
128	41.95	44.69	39.83

## Sheet: SSC
	donor 1	donor 2	donor 3
PBS	94.25	108.01	102.16
LPS	94.08	102.39	89.76
R848	89.57	106.02	81.73
LipImage (µg/ml)
2	93.56	108.58	106.22
4	92.4	113.84	101.34
8	90.39	115.22	96
16	92.33	113.99	96.08
32	97.57	112.55	101.75
64	100.34	111.14	104.81
128	97.4	112.82	96.43
PACA (µg/ml)
2	89.38	102.39	86.46
4	86.99	100.64	86.98
8	85.62	94.61	88.96
16	64.04	85.94	58.31
32	66.43	68.73	52.08
64	64.91	69.78	53.11
128	59.51	65.83	55.6
PACA-CBZ (µg/ml)
2	91.05	108.9	100.3
4	92.67	108.3	105.79
8	86.8	102.27	98.53
16	75.33	96.03	85.88
32	66.53	78.09	56.27
64	67.72	73.46	60.96
128	64.18	73.13	55.35

## Sheet: CD80
	donor 1	donor 2	donor 3
PBS	19.46	18.81	20.54
LPS	138.64	183.78	150.45
R848	55.95	115.15	46.17
LipImage (µg/ml)
2	19.18	17.25	21.13
4	20.17	22.22	20.81
8	21.21	26.54	21.47
16	21.74	29.8	23.17
32	21.62	23.52	20.45
64	21.88	21.7	19.66
128	18.83	21.83	18.15
PACA (µg/ml)
2	20.86	22.51	19.44
4	20.46	23.61	19.69
8	20.95	19.23	19.76
16	13.54	18.14	13.1
32	15.08	17.06	17.29
64	15.37	19.14	16.71
128	15.91	18.23	15.56
PACA-CBZ (µg/ml)
2	19.63	20.24	20.52
4	20.28	19.1	22.18
8	20.23	19.34	21.74
16	16.81	23.13	19.18
32	13.64	21.96	14.51
64	14.86	19.58	15.18
128	16.14	19.21	15.43

## Sheet: CD83
	donor 1	donor 2	donor 3
PBS	15.29	8.99	14.17
LPS	87.85	37.43	59.83
R848	25.58	33.51	19.12
LipImage (µg/ml)
2	14.95	9.24	15.42
4	15.77	10.05	15.81
8	16.71	10.37	16.53
16	16.76	10.43	16.34
32	16.01	10.31	14.31
64	13.99	10.12	12.97
128	13.4	9.85	12.81
PACA (µg/ml)
2	16.85	9.78	15.19
4	16.02	9.96	14.89
8	16.25	9.74	14.13
16	12.35	9.9	10.79
32	15.4	15.56	16.13
64	15.84	18.7	16.13
128	16.11	18.11	14.95
PACA-CBZ (µg/ml)
2	15.36	9.28	15.13
4	15.21	9.3	14.67
8	14.51	9.3	13.64
16	13.72	9.47	13.43
32	13.61	13.31	12.67
64	14.99	16.63	13.93
128	16.12	17.44	14.51

## Sheet: CD86
	donor 1	donor 2	donor 3
PBS	25.83	27.45	20.31
LPS	137.24	187.05	119.7
R848	58.72	110.34	35.21
LipImage (µg/ml)
2	24.03	27.63	22.98
4	23.95	25.73	22.58
8	26.24	28.12	23.44
16	26.17	27.99	25.48
32	27.23	28.55	24.3
64	26.41	28.14	25.94
128	27.51	30.1	25.65
PACA (µg/ml)
2	26.04	26.96	20.9
4	24.73	28.66	21.23
8	25.15	29.72	22.12
16	24.47	32.42	24.47
32	33.77	35.32	34.82
64	31.89	38.41	33.64
128	29.26	34.02	31.18
PACA-CBZ (µg/ml)
2	27.05	27.34	22.23
4	27.8	32.75	22.87
8	27.68	30.97	21.89
16	28.11	30.78	23.01
32	30.46	33.81	29.65
64	32.04	35.32	32.13
128	29.13	33.36	29.42

## Sheet: CD14
	donor 1	donor 2	donor 3
PBS	3.55	1.51	3.77
LPS	-0.66	-3.39	-1.4
R848	1.75	-1.23	1.72
LipImage (µg/ml)
2	3.61	1.6	3.9
4	3.63	1.56	3.68
8	3.8	1.52	3.72
16	3.87	1.54	3.43
32	3.77	1.57	3.33
64	2.95	1.64	3.1
128	3.31	1.73	3.22
PACA (µg/ml)
2	3.81	1.53	3.64
4	3.66	1.54	3.55
8	3.41	1.5	3.48
16	2.92	1.66	2.62
32	3.52	2.95	3.48
64	3.59	3.37	3.59
128	3.61	3.26	3.32
PACA-CBZ (µg/ml)
2	3.45	1.47	3.48
4	3.43	1.51	3.78
8	3.22	1.55	3.42
16	2.96	1.55	3.1
32	3.15	2.36	3.03
64	3.45	3.04	3.25
128	3.67	3.11	3.33

## Sheet: DC-SIGN
	donor 1	donor 2	donor 3
PBS	34.41	22.54	30.76
LPS	21.88	18.76	17.14
R848	28.14	19.15	20.15
LipImage (µg/ml)
2	37.07	23.57	32.02
4	35.06	23.94	32.69
8	38.67	27.9	32.89
16	39.57	30.5	35.18
32	45.38	33.86	36.84
64	50.38	36.58	41.52
128	69.12	58.64	57.12
PACA (µg/ml)
2	36.98	24.29	30.38
4	35.6	23.21	29.37
8	33.16	21.55	28.5
16	31.25	23.32	22.85
32	28.79	26.71	20.03
64	27.54	25.97	19.56
128	27.94	25.51	21.42
PACA-CBZ (µg/ml)
2	33.63	24.85	30.27
4	32.94	22.36	32.71
8	30.25	21.64	28.36
16	32.87	22.15	25.68
32	26.88	25.27	19.7
64	26.46	26.42	20.93
128	27.95	27.01	19.67

## Sheet: PD-L1
	donor 1	donor 2	donor 3
PBS	33.28	11.07	25.68
LPS	59.19	32.51	36.43
R848	47.38	22.91	31.07
LipImage (µg/ml)
2	32.56	11.37	28.56
4	36.88	12.83	29.09
8	36.58	14.82	27.67
16	38	17.54	28.76
32	40.51	20.45	30.45
64	47.86	28.36	34.56
128	64.04	45.28	48.66
PACA (µg/ml)
2	32.66	12.19	27.7
4	33.9	11.82	26.4
8	33.23	10.03	24.5
16	20.72	11.01	16.29
32	22.02	17.14	14.5
64	20.32	17.5	14.3
128	19.81	16.77	15.31
PACA-CBZ (µg/ml)
2	31.29	11.08	25.28
4	29.42	10.79	25.49
8	26.05	9.5	21.35
16	21.81	9.76	18.9
32	20.49	15.19	13.94
64	20.93	17.55	15.89
128	20.88	16.96	14.65

[truncated: 2 more sheets: CD40, HLA-DR]
