# Supplementary material for: An inter-laboratory comparison of an NLRP3 inflammasome activation assay and dendritic cell maturation assay using a nanostructured lipid carrier and a polymeric nanomedicine, as exemplars
Source: Drug Deliv Transl Res. 2022 Jul 15;12(9):2225–42. doi: 10.1007/s13346-022-01206-6 (PMC9360168; doi:10.1007/s13346-022-01206-6)
Supplement: Supplementary file 7 — Supplementary file7 (XLSX 24 KB) [file 13346_2022_1206_MOESM7_ESM.xlsx]

## Sheet: RIVM-viability
Absorbance	exp 1 (mean, SD, N)			exp 2 (mean, SD, N)			exp 3 (mean, SD, N)
nigericin (µg/ml)
0	1.1353	0.0473634	3	0.90345	0.10837	3	1.40705	0.0947931	3
0.625	0.438333	0.00769567	3	0.19475	0.0089822	3	0.195517	0.019745	3
1.25	0.1817	0.0130782	3	0.0490833	0.00138684	3	0.0526167	0.00430155	3
Avanti (µg/ml)
0	1.1353	0.0473634	3	0.90345	0.10837	3	1.40705	0.0947931	3
2	1.07248	0.109565	3	0.922417	0.0766055	3	1.23623	0.238363	3
4	1.03355	0.0919082	3	0.8922	0.0327556	3	1.14892	0.182637	3
8	0.942517	0.101729	3	1.01043	0.139586	3	1.2651	0.157134	3
16	1.014	0.128753	3	0.895	0.0975551	3	1.25112	0.108143	3
32	0.976133	0.0971434	3	0.9049	0.0765388	3	1.14885	0.136123	3
64	0.9643	0.184608	3	0.9879	0.0677186	3	1.207	0.16026	3
128	1.0841	0.102424	3	1.0409	0.0981546	3	1.08397	0.185259	3

## Sheet: RIVM-IL-1beta
IL-1b (pg/ml)	exp 1 (mean, SD, N)			exp 2 (mean, SD, N)			exp 3 (mean, SD, N)
nigericin (µg/ml)
0	52.8585	15.4275	4	159.66	24.8197	4	76.8685	29.8888	4
0.625	556.335	166.258	4	818.227	45.9653	4	790.864	22.6523	4
1.25	2606.86	235.931	4	3364.92	306.473	4	3581.94	128.553	4
Avanti (µg/ml)
0	52.8585	15.4275	4	159.66	24.8197	4	76.8685	29.8888	4
2	64.558	12.9412	4	120.664	6.68257	4	77.2375	26.5925	4
4	45.701	3.858	4	136.014	22.7948	4	69.2995	14.9536	4
8	60.8625	9.05478	4	157.19	13.8002	4	62.2	6.09701	4
16	44.9605	8.61383	4	139.334	18.9985	4	83.5795	21.366	4
32	37.2655	10.164	4	113.769	28.3697	4	60.4405	8.17302	4
64	34.118	7.43259	4	111.005	23.378	4	46.168	6.82983	4
128	23.3975	10.0194	4	88.387	24.2876	4	47.532	11.3025	4

## Sheet: CEA-viability
Absorbance	exp 1 (mean, SD, N)			exp 2 (mean, SD, N)			exp 3 (mean, SD, N)
nigericin (µg/ml)
0	1.61	0.12	3	1.41	0.08	3	1.67	0.21	3
0.625	1.92	0.03	3	1.12	0.26	3	1.89	0.23	3
1.25	1.59	0.04	3	1.04	0.1	3	1.69	0.14	3
Avanti (µg/ml)
0	1.61	0.12	3	1.41	0.08	3	1.67	0.21	3
2	1.55	0.13	3	1.61	0.26	3	1.52	0.13	3
4	1.64	0.29	3	1.51	0.18	3	1.47	0.11	3
8	1.79	0.15	3	1.42	0.09	3	1.61	0.14	3
16	1.88	0.15	3	1.31	0.16	3	1.69	0.1	3
32	1.8	0.16	3	1.29	0.07	3	1.72	0.05	3
64	1.99	0.28	3	1.51	0.19	3	1.68	0.35	3
128	2.24	0.18	3	1.36	0.22	3	2.29	0.39	3

## Sheet: CEA-IL-1beta
IL-1b (pg/ml)	exp 1 (mean, SD, N)			exp 2 (mean, SD, N)			exp 3 (mean, SD, N)
nigericin (µg/ml)
0	6.12773	1.54625	4	2	0.465393	4	8.15548	1.65498	4
0.625	25.461	8.20323	4	9.8	4.20018	4	19.0388	3.57495	4
1.25	76.7635	15.1576	4	24.9	10.9209	4	76.1998	16.9839	4
Avanti (µg/ml)
0	6.12773	1.54625	4	2	0.465393	4	8.15548	1.65498	4
2	4.93255	1.03412	4	3.3	2.4678	4	6.99535	1.31506	4
4	5.19564	1.69252	4	2.8	1.72832	4	6.54535	1.07706	4
8	5.54893	1.95436	4	1.7	0.213819	4	5.9887	0.896875	4
16	3.86516	0.496111	4	2.7	1.07434	4	6.53234	1.82223	4
32	2.9481	1.0623	4	2.7	2.47567	4	4.91961	1.17121	4
64	3.45173	1.44511	4	1.8	0.810713	4	5.74419	2.56503	4
128	1.9634	0.728474	4	3.5	0.622637	4	4.16527	1.10169	4
